# Supplementary material for: Epidemiological Analysis of the Emergency Vascular Access in Pediatric Trauma Patients: Single-Center Experience of Intravenous, Intraosseous, Central Venous, and Arterial Line Placements
Source: Children (Basel). 2023 Mar 5;10(3):515. doi: 10.3390/children10030515 (PMC10047298; doi:10.3390/children10030515)
Supplement: Supplementary file 1 [file children-10-00515-s001.zip]

Archive with 1 entries (1 files):
- children-2206935-supplementary.xlsx
