# Supplementary material for: Epidemiological Analysis of the Emergency Vascular Access in Pediatric Trauma Patients: Single-Center Experience of Intravenous, Intraosseous, Central Venous, and Arterial Line Placements
Source: Children (Basel). 2023 Mar 5;10(3):515. doi: 10.3390/children10030515 (PMC10047298; doi:10.3390/children10030515)
Supplement: Supplementary file 1 [file children-10-00515-s001.zip › children-2206935-supplementary.xlsx]

## Sheet: Tabel S1
ID	Age	SEX	Height	Weight	BMI	GCS	ISS	CPR	RRSYS	PULS	SPO2	B_WEITER	OP ja/nein	C_ICU_DAYS	C_ICU_VENT	C_VENTDAYS	SURVIVAL_DAY	MORT_24H	MORT_30D	MORT_90D	VASC ACC COMP	IV_pre n	IV pre ja/nein	IV+IO pre	IO_prehosp	IV_ER n	IO_ER	IO total	ART_ER wo	ART ED ja/nein	ART_OR/ICU wo	ART_OR/ICU ja/nein	ART OR	ART ICU	ART ja/nein	CVC_ER wo	CVC_ER ja/nein	CVC_OR/ICU wo	CVC OR/ICU ja/nein	CVC OR	CVC ICU	CVC ja/nein
1	7	0	125	25	16	15	20	0	115	100	88	OP	1	17	ja	10	90	0	0	0	0	1	1	0	0	0	0	0	0	0	ars	1	1	0	1	0	0	Vfs	1	0	1	1
2	17	1	180	70	22	6	20	0	120	111	93	ICU	0	7	ja	2	90	0	0	0	0	1	1	0	0	1	0	0	0	0	0	0	0	0	0	0	0	0	0	0	0	0
3	15	0	160	60	23	10	32	0	60	154	83	icu	0	23	ja	11	90	0	0	0	0	1	1	0	0	1	0	0	afd	1	0	0	0	0	1	vsd	1	0	0	0	0	1
4	15	0	158	83	33	3	41	1	50	176	70	OP	1	37	ja	30	90	0	0	0	0	1	1	0	0	0	0	0	afd	1	0	0	0	0	1	vsd	1	0	0	0	0	1
5	17	1	180	80	25	8	29	0	150	98	97	OP	1	7	ja	3	90	0	0	0	0	1	1	0	0	1	0	0	ars	1	0	0	0	0	1	vsd	1	0	0	0	0	1
6	16	1	175	85	28	3	32	0	82	165	76	OP	1	6	ja	6	6	0	1	1	1	1	1	0	0	0	0	0	ard	1	0	0	0	0	1	VSS	1	VJID	1	1	0	1
7	10	1	150	40	18	4	16	0	140	95	95	ICU	0	4	ja	1	90	0	0	0	0	1	1	0	0	1	0	0	0	0	0	0	0	0	0	0	0	0	0	0	0	0
8	17	1	180	77	24	10	20	0	130	95	93	ICU	0	5	ja	1	90	0	0	0	0	2	1	0	0	0	0	0	afs	1	0	0	0	0	1	vsd	1	0	0	0	0	1
9	4	1	118	20	14	9	25	0	90	106	91	OP	1	39	ja	12	90	0	0	0	0	2	1	0	0	0	0	0	afd	1	0	0	0	0	1	0	0	vjis	1	1	0	1
10	16	1	175	60	20	15	29	1	40	120	92	OP	1	14	ja	6	90	0	0	0	0	2	1	0	0	0	0	0	ars	1	0	0	0	0	1	VSD	1	VJID	1	1	0	1
11	13	1	170	55	19	15	29	0	90	111	100	OP	1	17	nein	1	90	0	0	0	1	2	1	0	0	0	0	0	ars	1	1	0	0	0	1	vsd	1	VJID	1	0	1	1
12	9	1	135	27	15	10	29	0	90	111	95	OP	1	28	ja	12	90	0	0	0	0	2	1	0	0	0	0	0	0	0	ard	1	1	0	1	0	0	vfs	1	1	0	1
13	17	1	170	65	22	15	17	0	100	97	94	ICU	1	6	ja	1	90	0	0	0	0	2	1	0	0	0	0	0	0	0	0	0	0	0	0	0	0	0	0	0	0	0
14	17	1	180	90	28	10	66	0	112	147	90	OP	1	51	ja	15	90	0	0	0	0	3	1	0	0	0	0	0	afd	1	1	1	1	0	1	vsd	1	0	0	0	0	1
15	9	0	135	30	16	3	29	0	90	98	94	OP	1	63	ja	30	90	0	0	0	0	1	1	0	0	2	0	0	0	0	ars	1	1	0	1	0	0	VcephDex	1	0	1	1
16	16	1	170	53	18	6	36	0	110	89	95	OP	1	13	ja	6	90	0	0	0	0	2	1	0	0	0	0	0	AFS	1	0	0	0	0	1	VFS	1	0	0	0	0	1
17	14	1	170	50	17	15	14	0	140	108	96	OP	1	3	ja	1	90	0	0	0	0	2	1	0	0	0	0	0	ard	1	0	0	0	0	1	vfd	1	0	0	0	0	1
18	17	0	165	70	26	3	38	0	126	53	95	OP	1	2	ja	2	2	0	1	1	0	1	1	0	0	1	0	0	ars	1	0	0	0	0	1	vfd	1		0	0	0	1
19	3	1	100	15	15	3	25	1	0	116	0	ICU	0	6	ja	6	6	0	1	1	0	1	1	1	1	1	0	1	afd	1	0	0	0	0	1	vfs	1	vfd	1	0	1	1
20	14	1	170	60	21	9	14	0	140	88	95	ICU	0	5	ja	1	90	0	0	0	0	1	1	0	0	0	0	0	ars	1	0	0	0	0	1	vsd	1	0	0	0	0	1
21	17	1	180	70	22	4	35	0	130	105	96	Früh-OP	1	17	ja	3.8	90	0	0	0	0	1	1	0	0	1	0	0	ard	1	0	0	0	0	1	0	0	0	0	0	0	0
22	7	0	120	30	21	15	17	0	100	90	99	Früh-OP	1	1	ja	1	90	0	0	0	0	1	1	0	0	1	0	0	0	0	0	0	0	0	0	0	0	0	0	0	0	0
23	16	1	173	60	20	14	17	0	70	100	100	Früh-OP	1	2	ja	1	90	0	0	0	0	2	1	0	0	1	0	0	ard+afd	1	0	0	0	0	1	0	0	0	0	0	0	0
24	5	0	115	23.7	18	11	29	0	90	130	99	Früh-OP	1	10	ja	1	90	0	0	0	1	2	1	0	0	1	0	0	0	0	0	0	0	0	0	0	0	0	0	0	0	0
25	4	1	104	19.5	18	8	17	0	100	87	98	ICU	1	6	ja	1	90	0	0	0	0	1	1	0	0	1	0	0	afs	1	0	0	0	0	1	0	0	0	0	0	0	0
26	16	0	170	65	22	5	75	0	70	148	81	ICU	1	20	ja	16	90	0	0	0	0	3	1	0	0	0	0	0	afd	1	0	0	0	0	1	vsd	1	VFD	1	1	0	1
27	11	0	150	40	18	8	21	0	134	112	96	ICU	1	6	ja	1	90	0	0	0	0	2	1	0	0	0	0	0	0	0	ard	1	1	0	1	0	0	vfd	1	1	0	1
28	8	0	130	25	15	3	25	1	0	150	99	Früh-OP	1	1	ja	1	1	1	1	1	0	1	1	0	0	0	0	1	0	0	afd	1	1	0	1	0	0	vfd	1	1	0	1
29	16	1	190	110	30	15	9	0	120	100	95	Früh-OP	1	2	ja	0.25	90	0	0	0	1	1	1	0	0	0	0	0	0	0	afs	1	1	0	1	0	0	vfs	1	1	0	1
30	17	1	165	50	18	3	59	1	0	0	0	Tod im SR	1	0	nein	0	1	1	1	1	1	0	0	0	0	0	1	1	0	0	0	0	0	0	0	vfd	1	0	0	0	0	1
31	17	1	186	75	22	3	38	0	110	50	88	Früh-OP	1	8	ja	8	9	0	1	1	0	2	1	0	0	1	0	0	afd	1	0	0	0	0	1	vsd	1	0	0	0	0	1
32	10	1	150	39.8	18	15	21	0	110	100	97	ICU	0	17	ja	0.5	90	0	0	0	0	2	1	0	0	0	0	0	0	0	0	0	0	0	0	0	0	vfd	1	0	1	1
33	4	0	110	20	17	10	54	0	80	112	100	ICU	1	54	ja	54	90	0	0	0	0	2	1	0	0	1	1	1	0	0	0	0	0	0	0	0	0	0	0	0	0	0
34	14	0	165	70	26	3	54	1	0	0	0	ICU	1	4	ja	4	4	0	1	1	1	1	1	0	0	3	1	1	0	0	afd	1	1	0	1	vsd	0	vcs (VJID)	1	1	0	1
35	17	1	185	78	23	15	9	0	128	92	97	Früh-OP	1	2	nein	0	90	0	0	0	0	2	1	0	0	0	0	0	ars	1	0	0	0	0	1	vsd	1	0	0	0	0	1
36	3	1	110	15	12	7	41	0	130	132	86	Früh-OP	1	4	ja	4	4	0	1	1	1	2	1	0	0	0	0	0	0	0	afs	1	1	0	1	0	0	vfd	1	1	0	1
37	16	0	170	55	19	3	59	0	140	98	56	Früh-OP	1	3	ja	3	3	0	1	1	0	1	1	1	1	0	0	1	0	0	afd	1	1	0	1	0	0	vfs	1	1	0	1
38	16	1	185	80	23	10	17	0	145	109	99	ICU	1	4	ja	1	90	0	0	0	0	1	1	0	0	0	0	0	0	0	afd	1	1	0	1	0	0	vfd	1	0	1	1
39	11	1	119	22	16	10	34	0	120	81	100	Früh-OP	1	6	nein	0	90	0	0	0	1	1	1	0	0	0	0	0	0	0	afd	1	1	0	1	0	0	vfs	1	1	0	1
40	2	1	101	17	17	3	41	1	0	0	0	Tod im SR	0	0	nein	0	1	1	1	1	0	0	0	0	1	1	1	1	0	0	0	0	0	0	0	VFS	1	0	0	0	0	1
41	1	0	82	9.9	15	14	29	0	87	165	96	ICU / IMC	1	5	ja	1	90	0	0	0	0	1	1	0	0	1	0	0	0	0	ard	1	1	0	1	0	0	0	0	0	0	0
42	15	1	180	60	19	3	25	1	170	133	76	ICU / IMC	0	5	ja	2	90	0	0	0	0	1	1	0	0	0	0	0	ard	1	0	0	0	0	1	vsd	1	0	0	0	0	1
43	16	1	165	50	18	7	17	0	107	92	100	ICU / IMC	1	1	ja	0.5	90	0	0	0	0	2	1	0	0	0	0	0	0	0	0	0	0	0	0	0	0	0	0	0	0	0
44	2	0	106	12.5	11	4	25	1	0	45	100	Früh-OP	1	39	ja	14	90	0	0	0	1	0	0	0	0	0	1	1	0	0	ars	1	1	0	1	0	0	vjid	1	1	0	1
45	16	0	167	54	19	9	24	0	110	110	97	ICU / IMC	1	9	ja	0.5	90	0	0	0	1	0	0	0	1	0	0	1		0	afs/ars	1	1	1	1	vfs	1	0	0	0	0	1
46	7	0	126.5	23.6	15	13	17	0	110	120	98	ICU / IMC	0	9	ja	7	90	0	0	0	0	2	1	0	0	0	0	0	0	0	0	0	0	0	0	0	0	0	0	0	0	0
47	11	0	158	69	28	12	17	0	142	150	100	ICU / IMC	0	4	ja	0.5	90	0	0	0	0	2	1	0	0	0	0	0	ard	1	0	0	0	0	1	0	0	0	0	0	0	0
48	1	1	85	12	17	3	75	1	0	111	0	ICU / IMC	0	2	ja	2	2	0	1	1	0	0	0	0	1	1	0	1	0	0	ard	1	0	1	1	0	0	vfs	1	0	1	1
49	7	1	127	26	16	10	11	0	102	110	97	ICU / IMC	0	3	ja	0.1	90	0	0	0	0	2	1	0	0	0	0	0	0	0	0	0	0	0	0	0	0	0	0	0	0	0
50	1	1	88	12	15	3	25	1	35	95	100	ICU / IMC	0	9	ja	4.5	90	0	0	0	0	0	0	0	1	0	0	1	0	0	afs	1	0	1	1	0	0	vfd	1	0	1	1
51	17	1	180	100	31	11	34	1	0	135	82	Früh-OP	1	22	ja	0.5	90	0	0	0	0	2	1	0	0	0	0	0	afd	1	0	0	0	0	1	vss	0	1	1	1	0	1
52	16	0	170	85	29	5	66	1	0	70	0	Früh-OP	1	0	nein	0	1	1	1	1	0	0	0	0	1	0	0	1	0	0	0	0	0	0	0	vss	1	0	0	0	0	1
53	17	1	170	70	24	10	27	0	130	100	95	Früh-OP	1	2	ja	0.5	90	0	0	0	0	1	1	0	0	1	0	0	0	0	ard	1	1	0	1	0	0	0	0	0	0	0
54	16	1	180	65	20	3	25	1	0	160	20	IOI-C	0	8	ja	2	90	0	0	0	0	2	1	0	0	0	0	0	afs	1	ard	1	0	1	1	vss	1	vijs	1	0	1	1
55	17	1	170	60	21	15	25	0	56	126	94	Früh-OP	1	8	ja	3	90	0	0	0	1	2	1	0	0	1	0	0	0	0	ars	1	1	0	1	0	0	vjid	1	1	0	1
56	13	0	150	55	24	15	57	0	178	43	87	Früh-OP	1	58	ja	24	90	0	0	0	1	2	1	0	0	0	0	0	0	0	afd, dann ars	1	1	0	1	vss	1	0	0	0	0	1
57	16	1	180	70	21	3	45	1	0	0	0	ICU / IMC	0	0.2	ja	0.2	1	1	1	1	0	0	0	0	1	1	0	1	afs	1	0	0	0	0	1	vfd	1	0	0	0	0	1
58	11	0	145	40	19	3	45	1	0	0	100	Früh-OP	1	0.1	ja	0.1	1	1	1	1	0	0	0	0	1	3	0	1	0	0	afd	1	1	0	1	0	0	vfd	1	1	0	1
59	14	0	160	50	20	3	75	1	0	0	0	ICU / IMC	1	0.25	ja	0.25	1	1	1	1	1	1	1	0	0	1	0	0	afd	1	0	0	0	0	1	vss	1	vfd	1	0	1	1
60	10	0	135	40	22	4	34	0	110	68	98	Früh-OP	1	4	ja	4	4	0	1	1	0	2	1	0	0	1	0	0	0	0	afd	1	1	0	1	0	0	vfd	1	1	0	1
61	1	1	90	12	15	3	75	1	0	0	0	ICU / IMC	0	1	ja	1	1	1	1	1	0	0	0	0	1	0	1	1	0	0	ard	1	0	1	1	0	0	vfd	1	0	1	1
62	15	1	175	70	23	6	25	0	88	123	92	Früh-OP	1	4	ja	0.1	90	0	0	0	0	2	1	0	0	1	0	0	0	0	ard	1	1	0	1	0	0	0	0	0	0	0
63	17	0	174	80	26	3	75	1	0	0	0	Tod im SR	0	0	nein	0	1	1	1	1	0	2	1	1	1	0	0	1	afd	1	0	0	0	0	1	vsd	1	0	0	0	0	1
64	14	1	175	70	23	5	38	0	80	140	78	Früh-OP	1	5	ja	1.5	90	0	0	0	0	1	1	0	0	1	0	0	0	0	afd	1	1	0	1	0	0	vfd	1	1	0	1
65	15	0	163	57	21	9	18	0	110	80	96	ICU / IMC	0	4	ja	0.1	90	0	0	0	0	1	1	0	0	1	0	0	ars	1	0	0	0	0	1	0	0	0	0	0	0	0
